# Supplementary material for: Evaluating Leukocyte Telomere Length and Myeloid-Derived Suppressor Cells as Biomarkers for Prostate Cancer
Source: Cancers (Basel). 2024 Mar 31;16(7):1386. doi: 10.3390/cancers16071386 (PMC11011111; doi:10.3390/cancers16071386)
Supplement: Supplementary file 1 [file cancers-16-01386-s001.zip]

Archive with 1 entries (1 files):
- cancers-2912720-supplementary.pdf
